# Supplementary material for: Examining Relationships between Functional and Structural Brain Network Architecture, Age, and Attention Skills in Early Childhood
Source: eNeuro. 2025 Jul 24;12(7):ENEURO.0430-24.2025. doi: 10.1523/ENEURO.0430-24.2025 (PMC12320921; doi:10.1523/ENEURO.0430-24.2025)
Supplement: Extended Data — Supplementary code package with the scripts for computing the metrics, conducting the PLS analyses, and visualisation of the key figures. Download Extended Data, ZIP file. [file eneuro-12-ENEURO.0430-24.2025-s002.zip]

Archive with 22 entries (15 files):
- ExtendedData1/1.compute_metrics/
- ExtendedData1/1.compute_metrics/Compute_GraphTheory_Metrics.m
- ExtendedData1/1.compute_metrics/functions/
- ExtendedData1/1.compute_metrics/functions/clustering_coef_wu.m
- ExtendedData1/1.compute_metrics/functions/clustering_coef_wu_sign.m
- ExtendedData1/1.compute_metrics/functions/community_louvain.m
- ExtendedData1/2.analyses_contrasts/
- ExtendedData1/2.analyses_contrasts/Figure_3_Mean_Centered_PLS.m
- ExtendedData1/2.analyses_contrasts/Figure_4_Behavioural_PLS.m
- ExtendedData1/2.analyses_contrasts/Figure_5A_Behavioural_PLS.m
- ExtendedData1/2.analyses_contrasts/Figure_5B_Behavioural_PLS.m
- ExtendedData1/2.analyses_contrasts/Figure_6_Behavioural_PLS.m
- ExtendedData1/2.analyses_contrasts/Figure_7_SCFC_Coupling_Combined_bPLS.m
- ExtendedData1/3.visualise_brainplots/
- ExtendedData1/3.visualise_brainplots/Brain_Plots.r
- ExtendedData1/3.visualise_brainplots/ST193_NetLabels.xlsx
- ExtendedData1/data/
- ExtendedData1/data/behaviouraldata.mat
- ExtendedData1/data/subject_matrices.mat
- ExtendedData1/outputs/
- ExtendedData1/outputs/figures/
- ExtendedData1/README.md
