# Supplementary material for: Examining Relationships between Functional and Structural Brain Network Architecture, Age, and Attention Skills in Early Childhood
Source: eNeuro. 2025 Jul 24;12(7):ENEURO.0430-24.2025. doi: 10.1523/ENEURO.0430-24.2025 (PMC12320921; doi:10.1523/ENEURO.0430-24.2025)
Supplement: Extended Data — Supplementary code package with the scripts for computing the metrics, conducting the PLS analyses, and visualisation of the key figures. Download Extended Data, ZIP file. [file eneuro-12-ENEURO.0430-24.2025-s002.zip › ExtendedData1/3.visualise_brainplots/ST193_NetLabels.xlsx]

## Sheet: Sheet1
region_num	region	hemi	network_num	network
1	17Networks_LH_VisCent_ExStr_1	left	1	VisCent
2	17Networks_LH_VisCent_ExStr_2	left	1	VisCent
3	17Networks_LH_VisCent_Striate_1	left	1	VisCent
4	17Networks_LH_VisCent_ExStr_3	left	1	VisCent
5	17Networks_LH_VisCent_ExStr_4	left	1	VisCent
6	17Networks_LH_VisCent_ExStr_5	left	1	VisCent
7	17Networks_LH_VisPeri_ExStrInf_1	left	2	VisPeri
8	17Networks_LH_VisPeri_ExStrInf_2	left	2	VisPeri
9	17Networks_LH_VisPeri_ExStrInf_3	left	2	VisPeri
10	17Networks_LH_VisPeri_StriCal_1	left	2	VisPeri
11	17Networks_LH_VisPeri_ExStrSup_1	left	2	VisPeri
12	17Networks_LH_VisPeri_ExStrSup_2	left	2	VisPeri
13	17Networks_LH_SomMotA_1	left	3	SomMotA
14	17Networks_LH_SomMotA_2	left	3	SomMotA
15	17Networks_LH_SomMotA_3	left	3	SomMotA
16	17Networks_LH_SomMotA_4	left	3	SomMotA
17	17Networks_LH_SomMotA_5	left	3	SomMotA
18	17Networks_LH_SomMotA_6	left	3	SomMotA
19	17Networks_LH_SomMotA_7	left	3	SomMotA
20	17Networks_LH_SomMotA_8	left	3	SomMotA
21	17Networks_LH_SomMotB_Aud_1	left	4	SomMatB
22	17Networks_LH_SomMotB_Aud_2	left	4	SomMatB
23	17Networks_LH_SomMotB_S2_1	left	4	SomMatB
24	17Networks_LH_SomMotB_S2_2	left	4	SomMatB
25	17Networks_LH_SomMotB_Aud_3	left	4	SomMatB
26	17Networks_LH_SomMotB_S2_3	left	4	SomMatB
27	17Networks_LH_SomMotB_Cent_1	left	4	SomMatB
28	17Networks_LH_SomMotB_Cent_2	left	4	SomMatB
29	17Networks_LH_DorsAttnA_TempOcc_1	left	5	DorsAttnA
30	17Networks_LH_DorsAttnA_TempOcc_2	left	5	DorsAttnA
31	17Networks_LH_DorsAttnA_ParOcc_1	left	5	DorsAttnA
32	17Networks_LH_DorsAttnA_SPL_1	left	5	DorsAttnA
33	17Networks_LH_DorsAttnA_SPL_2	left	5	DorsAttnA
34	17Networks_LH_DorsAttnA_SPL_3	left	5	DorsAttnA
35	17Networks_LH_DorsAttnB_PostC_1	left	6	DorsAttnB
36	17Networks_LH_DorsAttnB_PostC_2	left	6	DorsAttnB
37	17Networks_LH_DorsAttnB_PostC_3	left	6	DorsAttnB
38	17Networks_LH_DorsAttnB_PostC_4	left	6	DorsAttnB
39	17Networks_LH_DorsAttnB_FEF_1	left	6	DorsAttnB
40	17Networks_LH_SalVentAttnA_ParOper_1	left	7	SalVentAttnA
41	17Networks_LH_SalVentAttnA_Ins_1	left	7	SalVentAttnA
42	17Networks_LH_SalVentAttnA_FrOper_1	left	7	SalVentAttnA
43	17Networks_LH_SalVentAttnA_FrOper_2	left	7	SalVentAttnA
44	17Networks_LH_SalVentAttnA_ParMed_1	left	7	SalVentAttnA
45	17Networks_LH_SalVentAttnA_FrMed_1	left	7	SalVentAttnA
46	17Networks_LH_SalVentAttnA_FrMed_2	left	7	SalVentAttnA
47	17Networks_LH_SalVentAttnB_IPL_1	left	8	SalVentAttnB
48	17Networks_LH_SalVentAttnB_PFCl_1	left	8	SalVentAttnB
49	17Networks_LH_SalVentAttnB_Ins_1	left	8	SalVentAttnB
50	17Networks_LH_SalVentAttnB_PFCmp_1	left	8	SalVentAttnB
51	17Networks_LH_LimbicB_OFC_1	left	9	LimbicB
52	17Networks_LH_LimbicB_OFC_2	left	9	LimbicB
56	17Networks_LH_LimbicA_TempPole_4	left	10	LimbicA
57	17Networks_LH_ContA_Temp_1	left	11	ContA
58	17Networks_LH_ContA_IPS_1	left	11	ContA
59	17Networks_LH_ContA_IPS_2	left	11	ContA
60	17Networks_LH_ContA_IPS_3	left	11	ContA
61	17Networks_LH_ContA_PFCd_1	left	11	ContA
62	17Networks_LH_ContA_PFClv_1	left	11	ContA
63	17Networks_LH_ContA_PFCl_1	left	11	ContA
64	17Networks_LH_ContA_PFCl_2	left	11	ContA
65	17Networks_LH_ContA_PFCl_3	left	11	ContA
66	17Networks_LH_ContA_Cingm_1	left	11	ContA
67	17Networks_LH_ContB_Temp_1	left	12	ContB
68	17Networks_LH_ContB_IPL_1	left	12	ContB
69	17Networks_LH_ContB_PFCl_1	left	12	ContB
70	17Networks_LH_ContB_PFClv_1	left	12	ContB
71	17Networks_LH_ContB_PFClv_2	left	12	ContB
72	17Networks_LH_ContC_pCun_1	left	13	ContC
73	17Networks_LH_ContC_pCun_2	left	13	ContC
74	17Networks_LH_ContC_Cingp_1	left	13	ContC
75	17Networks_LH_DefaultA_IPL_1	left	14	DefaultA
76	17Networks_LH_DefaultA_PFCd_1	left	14	DefaultA
77	17Networks_LH_DefaultA_pCunPCC_1	left	14	DefaultA
78	17Networks_LH_DefaultA_pCunPCC_2	left	14	DefaultA
79	17Networks_LH_DefaultA_pCunPCC_3	left	14	DefaultA
80	17Networks_LH_DefaultA_PFCm_1	left	14	DefaultA
81	17Networks_LH_DefaultA_PFCm_2	left	14	DefaultA
82	17Networks_LH_DefaultA_PFCm_3	left	14	DefaultA
84	17Networks_LH_DefaultB_Temp_2	left	15	DefaultB
85	17Networks_LH_DefaultB_Temp_3	left	15	DefaultB
86	17Networks_LH_DefaultB_Temp_4	left	15	DefaultB
87	17Networks_LH_DefaultB_IPL_1	left	15	DefaultB
88	17Networks_LH_DefaultB_PFCd_1	left	15	DefaultB
89	17Networks_LH_DefaultB_PFCd_2	left	15	DefaultB
90	17Networks_LH_DefaultB_PFCd_3	left	15	DefaultB
91	17Networks_LH_DefaultB_PFCd_4	left	15	DefaultB
92	17Networks_LH_DefaultB_PFCv_1	left	15	DefaultB
93	17Networks_LH_DefaultB_PFCv_2	left	15	DefaultB
94	17Networks_LH_DefaultB_PFCv_3	left	15	DefaultB
95	17Networks_LH_DefaultB_PFCv_4	left	15	DefaultB
96	17Networks_LH_DefaultC_IPL_1	left	16	DefaultC
97	17Networks_LH_DefaultC_Rsp_1	left	16	DefaultC
98	17Networks_LH_DefaultC_PHC_1	left	16	DefaultC
99	17Networks_LH_TempPar_1	left	17	TempPar
100	17Networks_LH_TempPar_2	left	17	TempPar
111	17Networks_RH_VisCent_ExStr_1	right	1	VisCent
112	17Networks_RH_VisCent_ExStr_2	right	1	VisCent
113	17Networks_RH_VisCent_Striate_1	right	1	VisCent
114	17Networks_RH_VisCent_ExStr_3	right	1	VisCent
115	17Networks_RH_VisCent_ExStr_4	right	1	VisCent
116	17Networks_RH_VisCent_ExStr_5	right	1	VisCent
117	17Networks_RH_VisPeri_ExStrInf_1	right	2	VisPeri
118	17Networks_RH_VisPeri_ExStrInf_2	right	2	VisPeri
119	17Networks_RH_VisPeri_StriCal_1	right	2	VisPeri
120	17Networks_RH_VisPeri_ExStrSup_1	right	2	VisPeri
121	17Networks_RH_VisPeri_ExStrSup_2	right	2	VisPeri
122	17Networks_RH_VisPeri_ExStrSup_3	right	2	VisPeri
123	17Networks_RH_SomMotA_1	right	3	SomMotA
124	17Networks_RH_SomMotA_2	right	3	SomMotA
125	17Networks_RH_SomMotA_3	right	3	SomMotA
126	17Networks_RH_SomMotA_4	right	3	SomMotA
127	17Networks_RH_SomMotA_5	right	3	SomMotA
128	17Networks_RH_SomMotA_6	right	3	SomMotA
129	17Networks_RH_SomMotA_7	right	3	SomMotA
130	17Networks_RH_SomMotA_8	right	3	SomMotA
131	17Networks_RH_SomMotA_9	right	3	SomMotA
132	17Networks_RH_SomMotA_10	right	3	SomMotA
133	17Networks_RH_SomMotA_11	right	3	SomMotA
134	17Networks_RH_SomMotB_Aud_1	right	4	SomMotB
135	17Networks_RH_SomMotB_Aud_2	right	4	SomMotB
136	17Networks_RH_SomMotB_S2_1	right	4	SomMotB
137	17Networks_RH_SomMotB_S2_2	right	4	SomMotB
138	17Networks_RH_SomMotB_S2_3	right	4	SomMotB
139	17Networks_RH_SomMotB_S2_4	right	4	SomMotB
140	17Networks_RH_SomMotB_Cent_1	right	4	SomMotB
141	17Networks_RH_DorsAttnA_TempOcc_1	right	5	DorsAttnA
142	17Networks_RH_DorsAttnA_ParOcc_1	right	5	DorsAttnA
143	17Networks_RH_DorsAttnA_SPL_1	right	5	DorsAttnA
144	17Networks_RH_DorsAttnA_SPL_2	right	5	DorsAttnA
145	17Networks_RH_DorsAttnA_SPL_3	right	5	DorsAttnA
146	17Networks_RH_DorsAttnA_SPL_4	right	5	DorsAttnA
147	17Networks_RH_DorsAttnB_PostC_1	right	6	DorsAttnB
148	17Networks_RH_DorsAttnB_PostC_2	right	6	DorsAttnB
149	17Networks_RH_DorsAttnB_PostC_3	right	6	DorsAttnB
150	17Networks_RH_DorsAttnB_PostC_4	right	6	DorsAttnB
151	17Networks_RH_DorsAttnB_FEF_1	right	6	DorsAttnB
152	17Networks_RH_SalVentAttnA_ParOper_1	right	7	SalVentAttnA
153	17Networks_RH_SalVentAttnA_PrC_1	right	7	SalVentAttnA
154	17Networks_RH_SalVentAttnA_Ins_1	right	7	SalVentAttnA
155	17Networks_RH_SalVentAttnA_Ins_2	right	7	SalVentAttnA
156	17Networks_RH_SalVentAttnA_FrOper_1	right	7	SalVentAttnA
157	17Networks_RH_SalVentAttnA_FrMed_1	right	7	SalVentAttnA
158	17Networks_RH_SalVentAttnA_ParMed_1	right	7	SalVentAttnA
159	17Networks_RH_SalVentAttnA_ParMed_2	right	7	SalVentAttnA
160	17Networks_RH_SalVentAttnA_FrMed_2	right	7	SalVentAttnA
161	17Networks_RH_SalVentAttnB_IPL_1	right	8	SalVentAttnB
162	17Networks_RH_SalVentAttnB_PFClv_1	right	8	SalVentAttnB
163	17Networks_RH_SalVentAttnB_PFCl_1	right	8	SalVentAttnB
164	17Networks_RH_SalVentAttnB_Ins_1	right	8	SalVentAttnB
165	17Networks_RH_SalVentAttnB_Ins_2	right	8	SalVentAttnB
166	17Networks_RH_SalVentAttnB_PFCmp_1	right	8	SalVentAttnB
167	17Networks_RH_LimbicB_OFC_1	right	9	LimbicB
168	17Networks_RH_LimbicB_OFC_2	right	9	LimbicB
169	17Networks_RH_LimbicB_OFC_3	right	9	LimbicB
170	17Networks_RH_LimbicB_OFC_4	right	9	LimbicB
174	17Networks_RH_LimbicA_TempPole_4	right	10	LimbicA
175	17Networks_RH_ContA_IPS_1	right	11	ContA
176	17Networks_RH_ContA_IPS_2	right	11	ContA
177	17Networks_RH_ContA_PFCd_1	right	11	ContA
178	17Networks_RH_ContA_PFCl_1	right	11	ContA
179	17Networks_RH_ContA_PFCl_2	right	11	ContA
180	17Networks_RH_ContA_Cingm_1	right	11	ContA
181	17Networks_RH_ContB_Temp_1	right	12	ContB
182	17Networks_RH_ContB_Temp_2	right	12	ContB
183	17Networks_RH_ContB_IPL_1	right	12	ContB
184	17Networks_RH_ContB_IPL_2	right	12	ContB
185	17Networks_RH_ContB_PFCld_1	right	12	ContB
186	17Networks_RH_ContB_PFCld_2	right	12	ContB
187	17Networks_RH_ContB_PFClv_1	right	12	ContB
188	17Networks_RH_ContB_PFClv_2	right	12	ContB
189	17Networks_RH_ContB_PFCmp_1	right	12	ContB
190	17Networks_RH_ContB_PFCld_3	right	12	ContB
191	17Networks_RH_ContC_pCun_1	right	13	ContC
192	17Networks_RH_ContC_pCun_2	right	13	ContC
193	17Networks_RH_ContC_Cingp_1	right	13	ContC
194	17Networks_RH_DefaultA_IPL_1	right	14	DefaultA
195	17Networks_RH_DefaultA_PFCd_1	right	14	DefaultA
196	17Networks_RH_DefaultA_pCunPCC_1	right	14	DefaultA
197	17Networks_RH_DefaultA_PFCm_1	right	14	DefaultA
198	17Networks_RH_DefaultA_PFCm_2	right	14	DefaultA
199	17Networks_RH_DefaultA_PFCm_3	right	14	DefaultA
200	17Networks_RH_DefaultB_Temp_1	right	15	DefaultB
201	17Networks_RH_DefaultB_AntTemp_1	right	15	DefaultB
202	17Networks_RH_DefaultB_PFCd_1	right	15	DefaultB
203	17Networks_RH_DefaultB_PFCv_1	right	15	DefaultB
204	17Networks_RH_DefaultC_IPL_1	right	16	DefaultC
205	17Networks_RH_DefaultC_Rsp_1	right	16	DefaultC
206	17Networks_RH_DefaultC_PHC_1	right	16	DefaultC
207	17Networks_RH_TempPar_1	right	17	TempPar
208	17Networks_RH_TempPar_2	right	17	TempPar
209	17Networks_RH_TempPar_3	right	17	TempPar
210	17Networks_RH_TempPar_4	right	17	TempPar
